# Supplementary material for: Associations Between Concentrations of Vitamin D3, Vitamin B12, and Folate and the Well-Being of Medical Students
Source: Nutrients. 2026 May 14;18(10):1559. doi: 10.3390/nu18101559 (PMC13209173; doi:10.3390/nu18101559)
Supplement: Supplementary file 1 [file nutrients-18-01559-s001.zip]

Archive with 1 entries (1 files):
- nutrients-4253957-supplementary.pdf
